# Supplementary material for: Impact of Salinity on the Energy Transfer between Pigment–Protein Complexes in Photosynthetic Apparatus, Functions of the Oxygen-Evolving Complex and Photochemical Activities of Photosystem II and Photosystem I in Two Paulownia Lines
Source: Int J Mol Sci. 2023 Feb 4;24(4):3108. doi: 10.3390/ijms24043108 (PMC9967322; doi:10.3390/ijms24043108)
Supplement: Supplementary file 1 [file ijms-24-03108-s001.zip]

Archive with 1 entries (1 files):
- ijms-2161276-supplementary.pdf
